# Supplementary material for: A Novel Human Stem Cell Culture Model for Severe Traumatic Brain Injury Reflecting Sexual Dimorphism in Heterotopic Ossification
Source: Cells. 2025 Sep 24;14(19):1491. doi: 10.3390/cells14191491 (PMC12524128; doi:10.3390/cells14191491)
Supplement: Supplementary file 1 [file cells-14-01491-s001.zip]

Archive with 1 entries (1 files):
- cells-3821605-supplementary.pdf
